# Supplementary material for: MammalMethylClock R package: software for DNA methylation-based epigenetic clocks in mammals
Source: Bioinformatics. 2024 Apr 24;40(5):btae280. doi: 10.1093/bioinformatics/btae280 (PMC11091737; doi:10.1093/bioinformatics/btae280)
Supplement: btae280_Supplementary_Data [file btae280_supplementary_data.zip]

Archive with 6 entries (6 files):
- SuppFigures.docx
- SuppMethods.docx
- SuppData1_anAge50.csv
- SuppData2_clock_coefs.xlsx
- SuppData3_clock_coefs_metadatabase.xlsx
- SuppFig1_Primate-Compilation.png
