# Supplementary material for: MammalMethylClock R package: software for DNA methylation-based epigenetic clocks in mammals
Source: Bioinformatics. 2024 Apr 24;40(5):btae280. doi: 10.1093/bioinformatics/btae280 (PMC11091737; doi:10.1093/bioinformatics/btae280)
Supplement: btae280_Supplementary_Data [file btae280_supplementary_data.zip › SuppData2_clock_coefs.xlsx]

## Sheet: Bab+Lemur+HumanBab+Primate
var

## Sheet: Bats
var

## Sheet: Bottlenose_Barratclough2021
var

## Sheet: Bottlenose_Robeck2021
var

## Sheet: Cat+HumanCat
var

## Sheet: Cattle+HumanCattle
var

## Sheet: CinereusShrew+HumanCinereusShre
var

## Sheet: Deer
var

## Sheet: Dog+HumanDog
Covariate

## Sheet: Elephant+HumanElephant
var

[truncated: 20 more sheets: Horse+Equid+HumanHorse, IndoPacificBottlenose, KillerBowhead, Marmoset+HumanMarmoset, Marmot, Mouse, NakedMoleRat+HumanNakedMoleRat, Odontocete, Opossum+HumanOpossum+otherMarsu, Peromyscus+HumanPeromyscus, Pig+HumanPig, Pinniped, Rat+HumanRat, RhesusMacaque+HumanRhesusMacaqu, Sheep+HumanSheep, Universal, UNPUB_Cetacean, Vervet+HumanVervet, Xeno+HumanXeno, Zebra]
