# Supplementary material for: MammalMethylClock R package: software for DNA methylation-based epigenetic clocks in mammals
Source: Bioinformatics. 2024 Apr 24;40(5):btae280. doi: 10.1093/bioinformatics/btae280 (PMC11091737; doi:10.1093/bioinformatics/btae280)
Supplement: btae280_Supplementary_Data [file btae280_supplementary_data.zip › SuppData3_clock_coefs_metadatabase.xlsx]

## Sheet: Sheet 1
CoefficientsName
